# Supplementary material for: Regular physical activity modulates perceived visual speed when running in treadmill-mediated virtual environments
Source: PLoS One. 2019 Jun 26;14(6):e0219017. doi: 10.1371/journal.pone.0219017 (PMC6594642; doi:10.1371/journal.pone.0219017)
Supplement: S1 Dataset — (CSV) [file pone.0219017.s001.csv]

Subject	Group	6m-RT	MET-min/week	TreadmillSpeed	OpticalFlowSpeed	TestDuration	HeartRate	BorgRPE
1	0	980	462	8	7.519231	300	166.9488189	9
2	1	1550	3140	8	11.707692	398	121.1176471	9
3	1	1370	3510	8	13.032692	360	124.488764	10.71428571
4	2	1630	3135	8	7.878846	399	113.8535211	8
5	0	1105	2970	8	8.757692	155	177.0196078	8
6	1	1510	5356	8	5.453846	339	115.8660131	9
7	1	1675	3150	8	11.953846	306	116.1298246	12.6
8	1	1610	7884	8	8.515385	304	110.0567376	10.4
9	0	1340	1115	8	9.625	368	151.9321534	11.33333333
10	0	1220	1902	8	8.442308	348	145.8071217	10.5
11	2	1820	8160	8	6.95	300	104.6057348	7
12	1	1620	2763	8	8.753846	322	128.0531915	7.6
13	1	1625	7050	8	9.936538	293	118.7885305	9
14	2	1470	4104	8	5.884615	501	128.0119048	7
15	2	1650	7065	8	8.771154	318	116.8127208	8.4
16	2	1870	10260	8	7.240385	284	120.9574468	8.6
17	2	1840	2895	8	11.826923	308	129.943662	9.4
18	0	1180	1866	8	10.719231	326	161.6021505	8.4
19	2	1620	3780	8	12.425	347	131.9287834	11.5
20	2	1560	6636	8	6.138462	307	109.5827338	11
21	2	1950	6933	8	11.378846	424	108.5706806	11
22	1	1410	6095	8	8.763462	331	115.7559524	8.833333333
23	1	1390	6186	8	7.575	385	130.7952522	6.833333333
24	2	1825	5370	8	6.703846	343	109.0990991	8
25	0	1470	2220	8	17.886538	368	129.8666667	11.75
26	1	1300	8730	8	7.036538	373	146.4594595	11.66666667
27	0	1350	3057	8	11.128846	440	172.4132653	11.28571429
28	0	1440	660	8	13.505769	604	101.9537367	13.1
29	0	1080	165	8	12.046154	432	143.3065327	9
30	0	1420	2026	8	14.223077	483	125.0717489	13.75
1	0	980	462	12	14.751923	236	195.2570093	16.8
2	1	1550	3140	12	17.236538	380	137.6778711	14.42857143
3	1	1370	3510	12	17.798077	369	146.5633803	16
4	2	1630	3135	12	17.138462	448	134.3243243	11.875
5	0	1105	2970	12	13.194231	258	178.297619	13.6
6	1	1510	5356	12	15.859615	366	138.1657303	12.71428571
7	1	1675	3150	12	19.455769	419	133.8693467	15.71428571
8	1	1610	7884	12	13.059615	363	129.2581602	12.16666667
9	0	1340	1115	12	15.494231	310	172.3935018	15.2
10	0	1220	1902	12	14.548077	430	162.9593909	12.14285714
11	2	1820	8160	12	12.661538	361	124.4328358	11
12	1	1620	2763	12	18.430769	420	150.7153652	14
13	1	1625	7050	12	13.946154	337	132.3263889	12
14	2	1470	4104	12	15.511538	627	153.634895	14
15	2	1650	7065	12	12.986538	344	135.957958	11.5
16	2	1870	10260	12	11.357692	328	130.647482	11
17	2	1840	2895	12	21.455769	566	149.7180385	12.8
18	0	1180	1866	12	16.617308	437	171.0555556	14.57142857
19	2	1620	3780	12	23.036538	536	155.378	13.22222222
20	2	1560	6636	12	13.182692	334	135.5265018	13.6
21	2	1950	6933	12	14.548077	403	123.6950904	14.71428571
22	1	1410	6095	12	18.346154	415	139.8473282	12.42857143
23	1	1390	6186	12	14.428846	333	145.4431138	14
24	2	1825	5370	12	13.482692	335	131.8961424	12.5
25	0	1470	2220	12	22.282692	462	150.1597374	14.625
26	1	1300	8730	12	14.255769	424	165.4556962	16.42857143
27	0	1350	3057	12	15.465385	389	180.1917404	14.16666667
28	0	1440	660	12	17.169231	466	123.5187638	16.25
29	0	1080	165	12	19.055769	455	168.9933333	13.875
30	0	1420	2026	12	23.678846	682	146.4903418	17.16666667
